# Supplementary material for: Using a Short Food Frequency Questionnaire to Evaluate Macronutrients, Fiber, Phosphorus, Potassium, and Calcium in Adults with Stages 3–5 Chronic Kidney Disease
Source: Int J Environ Res Public Health. 2022 Sep 22;19(19):11998. doi: 10.3390/ijerph191911998 (PMC9565822; doi:10.3390/ijerph191911998)
Supplement: Supplementary file 1 [file ijerph-19-11998-s001.zip]

Archive with 1 entries (1 files):
- ijerph-1881228-supplementary.pdf
